# Supplementary material for: Prescription Design of Sinomenine Gel Based on Molecular Dynamics Simulations
Source: Int J Mol Sci. 2024 Nov 29;25(23):12863. doi: 10.3390/ijms252312863 (PMC11640992; doi:10.3390/ijms252312863)
Supplement: Supplementary file 1 [file ijms-25-12863-s001.zip]

Archive with 1 entries (1 files):
- ijms-3328177-supplementary.pdf
